# Supplementary material for: QTL dissection and mining of candidate genes for Ascochyta fabae and Orobanche crenata resistance in faba bean (Vicia faba L.)
Source: BMC Plant Biol. 2021 Nov 22;21:551. doi: 10.1186/s12870-021-03335-5 (PMC8607628; doi:10.1186/s12870-021-03335-5)
Supplement: Supplementary file 1 — Additional file 1. List of candidate genes assayed to saturate the QTLs regions in the 29H x 136 RIL population detailing the genotyping method used, ID in the faba bean transcriptome (Ocaña et al. 2015), homologous gene in Medicago truncatula, protein function, chromosome location and genotyping results in this population. [file 12870_2021_3335_MOESM1_ESM.xlsx]

## Sheet: Hoja1
Additional file 1. List of candidate genes assayed to saturate the QTLs regions in the 29H x 136 RIL population detailing the genotyping method used, ID in the faba bean transcriptome (Ocaña et al. 2015), homologous gene in Medicago truncatula, protein function, chromosome location and genotyping results in this population.
Marker number	Genotyping method	ID in Vicia faba transcriptome	Gene in Medicago truncatula	Protein Function	Chr. location and genotyping results in 29H x Vf136
1	MassArray_IPLEX	Locus_10838	Medtr1g090670	myb-like transcription factor family protein	I
2	MassArray_IPLEX	Locus_29914	Medtr4g013260	WRKY transcription factor	I
3	MassArray_IPLEX	Contig23170	Medtr5g037700	disease resistance protein (TIR-NBS-LRR class)	I
4	KASP assay		Medtr5g022580	3-dehydroquinate synthase	I
5	KASP assay		Medtr5g023210	divergent CRAL/TRIO domain protein	I
6	MassArray_IPLEX	Locus_47072	Medtr5g067680	WRKY transcription factor	I
7	MassArray_IPLEX	Contig12775	Medtr3g087230	TLD-domain nucleolar protein	II
8	KASP assay		Medtr3g086980	RAB GTPase-like protein A1D mRNA	II
9	KASP assay		Medtr3g088610	delta-aminolevulinic acid dehydratase mRNA	II
10	KASP assay		Medtr3g090490	thiol-disulfide isomerase and thioredoxins protein mRNA	II
11	KASP assay		Medtr3g092310	CAZy family GT8 glycosyltransferase mRNA	II
12	KASP assay		Medtr3g092810	hypothetical protein mRNA	II
13	KASP assay		Medtr3g098530	polyphosphoinositide-binding protein mRNA	II
14	KASP assay		Medtr3g099130	mediator of RNA polymerase II transcription subunit 30	II
15	KASP assay		Medtr3g100050	GATA transcription factor mRNA	II
16	KASP assay		Medtr3g100220	argininosuccinate lyase mRNA	II
17	KASP assay		Medtr3g100500	aspartic proteinase nepenthesin-like protein mRNA	II
18	KASP assay		Medtr3g101740	thioredoxin mRNA	II
19	MassArray_IPLEX	Contig11445	Medtr3g056100	WRKY transcription factor	II
20	MassArray_IPLEX	Contig1712	Medtr3g009470	WRKY transcription factor	II
21	MassArray_IPLEX	Contig19615	Medtr3g027470	disease resistance protein (CC-NBS-LRR class) family protein	II
22	MassArray_IPLEX	Contig5256	Medtr1g090690	NB-ARC domain disease resistance protein	III
23	MassArray_IPLEX	Locus_29625	Medtr1g099600	WRKY transcription factor	III
24	MassArray_IPLEX	Locus_9490	Medtr1g086790	WRKY transcription factor	III
25	MassArray_IPLEX	Locus_47683	Medtr1g090310	transducin/WD-like repeat-protein	III
26	MassArray_IPLEX	Contig4099	Medtr1g088540	plant invertase/pectin methylesterase inhibitor	III
27	MassArray_IPLEX	Locus_11829	Medtr1g088875	zinc finger C-x8-C-x5-C-x3-H type protein	III
28	MassArray_IPLEX	Contig23558	Medtr1g088880	zinc finger C-x8-C-x5-C-x3-H type family protein	III
29	MassArray_IPLEX	Contig7203	Medtr1g086840	D27 family protein	III
30	MassArray_IPLEX	Locus_21058	Medtr1g086880	plant invertase/pectin methylesterase inhibitor	III
31	MassArray_IPLEX	Contig16716	Medtr1g089290	transducin/WD-like repeat-protein	III
32	MassArray_IPLEX	Contig7609	Medtr1g086820	PPR containing plant protein	III
33	MassArray_IPLEX	Contig1005	Medtr1g086180	MYB family transcription factor	III
34	KASP assay		Medtr1g094870	ribophorin I family protein mRNA	III
35	KASP assay		Medtr1g095140	patatin-like protein 6	III
36	KASP assay		Medtr1g099380	WD repeat protein	III
37	KASP assay		Medtr1g099390	WD repeat protein	III
38	KASP assay		Medtr1g100980	signal peptide peptidase-like protein mRNA	III
39	KASP assay		Medtr1g101520	RNA-binding (RRM/RBD/RNP motif) family protein mRNA	III
40	KASP assay		Medtr1g102430	xyloglucan galactosyltransferase KATAMARI-like protein	III
41	MassArray_IPLEX	Locus_48067	Medtr1g070455	WRKY transcription factor	III
42	MassArray_IPLEX	Contig23455	Medtr4g130900	WRKY transcription factor	IV
43	KASP assay		Medtr3g118200	UTP-glucose-1-phosphate uridylyltransferase	IV
44	KASP assay		Medtr3g118320	alpha/beta-hydrolase superfamily protein	IV
45	KASP assay		Medtr3g118430	NAD-dependent epimerase/dehydratase family protein	IV
46	KASP assay		Medtr4g132020	senescence regulator	IV
47	MassArray_IPLEX	Locus_1340	Medtr7g109610	WRKY transcription factor	V
48	MassArray_IPLEX	Contig10247	Medtr7g109800	WRKY transcription factor	V
49	MassArray_IPLEX	Contig10978	Medtr7g084690	Avr9/Cf-9 rapidly elicited protein	V
50	MassArray_IPLEX	Locus_6721	Medtr7g073380	WRKY transcription factor	V
51	KASP assay		Medtr7g081010	archaeal/vacuolar-type H+-ATPase subunit B	V
52	KASP assay		Medtr7g088140	RNA recognition motif	V
53	KASP assay		Medtr7g098440	ras GTPase-activating binding-like protein mRNA	V
54	KASP assay		Medtr7g099040	Zn-dependent alcohol dehydrogenase family, class III protein mRNA	V
55	KASP assay		Medtr7g099280	pfkB family carbohydrate kinase partial mRNA	V
56	KASP assay		Medtr7g104430	integral membrane Yip1-family protein mRNA	V
57	KASP assay		Medtr7g108590	TPR repeat protein mRNA	V
58	KASP assay		Medtr7g109340	DnaJ heat shock family protein mRNA	V
59	KASP assay		Medtr7g109820	NO items found	V
60	KASP assay		Medtr7g110600	outward rectifying potassium channel protein mRNA	V
61	KASP assay		Medtr7g112640	ATP-dependent Clp protease proteolytic protein mRNA	V
62	KASP assay		Medtr7g114210	trafficking protein particle complex subunit-like protein mRNA	V
63	KASP assay		Medtr7g117970	plant/F21F14-40 protein mRNA	V
64	KASP assay		Medtr7g118320	caffeic acid O-methyltransferase mRNA	V
65	MassArray_IPLEX	Contig5944	AT_1g68100/LOC120577605	IAA-alanine resistance protein	VI
66	MassArray_IPLEX	Contig9460	Medtr8g087000	WRKY transcription factor	VI
67	MassArray_IPLEX	Contig18060	Medtr4g081230	disease resistance protein (TIR-NBS-LRR class)	VI
68	MassArray_IPLEX	Contig21972	Medtr8g089895	homeobox associated leucine zipper protein	VI
69	MassArray_IPLEX	Contig11938	Medtr8g090350	ethylene response factor	VI
70	MassArray_IPLEX	Contig5164	Medtr8g091650	BZIP family transcription factor	VI
71	MassArray_IPLEX	Contig1686	Medtr8g089310	LSD1-type zinc finger protein	VI
72	MassArray_IPLEX	Contig10059	Medtr8g089630	actin-related protein ARP4	VI
73	MassArray_IPLEX	Contig7275	Medtr8g088560	UDP-glucosyl transferase family protein	VI
74	MassArray_IPLEX	Contig10760	Medtr8g089805	GDSL-likelipase/acylhydrolase	VI
75	MassArray_IPLEX	Contig5981	Medtr8g089000	leucine-richreceptor-likekinasefamily	VI
76	MassArray_IPLEX	Contig3516	Medtr8g088650	bZIP transcription factor	VI
77	MassArray_IPLEX	Contig7457	Medtr8g089650	transducin/WD40 repeat protein	VI
78	MassArray_IPLEX	Contig7863	Medtr8g090140	LRR receptor-like kinase	VI
79	KASP assay		Medtr4g085900	class I glutamine amidotransferase superfamily protein mRNA	VI
80	KASP assay		Medtr4g087420	IQ calmodulin-binding motif protein partial mRNA	VI
81	KASP assay		Medtr4g087540	hypothetical protein mRNA	VI
82	KASP assay		Medtr4g087590	HAD-family hydrolase IIA mRNA	VI
83	KASP assay		Medtr4g087630	hypothetical protein partial mRNA	VI
84	KASP assay		Medtr4g092750	aldo/keto reductase family oxidoreductase mRNA	VI
85	KASP assay		Medtr4g093990	NO items found	VI
86	KASP assay		Medtr4g078200	prohibitin complex protein partial mRNA	VI
87	KASP assay		Medtr4g085880	thioredoxin mRNA	VI
88	MassArray_IPLEX	Contig21175	Medtr8g099115	disease resistance response protein	VI
89	MassArray_IPLEX	Contig8054	Medtr8g099350	WRKY transcription factor	VI
90	MassArray_IPLEX	Locus_45043	Medtr4g073840	NBS-LRR type disease resistance protein	VI
91	MassArray_IPLEX	Locus_33762	Medtr8g070790	Defensin MtDef4.4	VI
92	MassArray_IPLEX	Locus_50370	Medtr8g028565	WRKY transcription factor	LG26
93	MassArray_IPLEX	Contig21962	Medtr8g027860	WRKY transcription factor	LG26
94	MassArray_IPLEX	Contig267	Medtr3g069210	NB-ARC domain disease resistance protein	LG27
95	MassArray_IPLEX	Contig7456	Medtr2g105060	WRKY transcription factor	LG27
96	MassArray_IPLEX	Contig5129	Medtr5g097490	WRKY transcription factor	High % missing values
97	MassArray_IPLEX	Locus_27426	Medtr2g082990	NDR1-like protein	High % missing values
98	MassArray_IPLEX	Contig17890	Medtr3g070230	nematode resistance HSPRO2-like protein	Lack of fit Chi2
99	MassArray_IPLEX	Contig1226	Medtr1g021100	disease resistance protein (CC-NBS-LRR class) family protein	Lack of fit Chi2
100	MassArray_IPLEX	Contig18292	Medtr5g067700	WRKY transcription factor	Lack of fit Chi2
101	MassArray_IPLEX	Locus_20793	Medtr3g012090	NBS-LRR type disease resistance protein	Lack of fit Chi2
102	MassArray_IPLEX	Locus_35898	Medtr5g074400	WRKY transcription factor	Lack of fit Chi2
103	MassArray_IPLEX	Locus_34016	Medtr3g015560	NBS-LRR type disease resistance protein	High % missing values
104	MassArray_IPLEX	Contig12570	Medtr3g095040	WRKY transcription factor	Lack of fit Chi2
105	MassArray_IPLEX	Locus_51926	Medtr3g022300	LRR and NB-ARC domain disease resistance protein	Lack of fit Chi2
106	MassArray_IPLEX	Contig933	Medtr3g014320	LRR and NB-ARC domain disease resistance protein	High % missing values
107	MassArray_IPLEX	Contig9343	Medtr2g023930	WRKY transcription factor	Lack of fit Chi2
108	MassArray_IPLEX	Contig21962	Medtr8g027860	WRKY transcription factor	Lack of fit Chi2
109	MassArray_IPLEX	Contig12932	Medtr7g091190	NBS-LRR disease resistance protein	Lack of fit Chi2
110	MassArray_IPLEX	Contig14977	Medtr5g092630	toll/interleukin-like receptor-protein	Lack of fit Chi2
111	MassArray_IPLEX	Locus_24015	Medtr3g058840	disease resistance protein (TIR-NBS-LRR class)	Lack of fit Chi2
112	MassArray_IPLEX	Locus_25137	Medtr4g082580	WRKY transcription factor	Lack of fit Chi2
113	MassArray_IPLEX	Locus_36816	Medtr0729s0010	disease resistance protein (TIR-NBS-LRR class)	High % missing values
114	MassArray_IPLEX	Locus_32900	Medtr2g033820	WRKY transcription factor	Lack of fit Chi2
115	MassArray_IPLEX	Locus_10033	Medtr7g091550	NBS-LRR disease resistance protein	High % missing values
116	MassArray_IPLEX	Locus_45758	Medtr8g028800	disease resistance protein (TIR-NBS-LRR class)	Lack of fit Chi2
117	MassArray_IPLEX	Contig22985	Medtr4g094908	WRKY transcription factor	Lack of fit Chi2
118	MassArray_IPLEX	Locus_4723	Medtr1g099800	heavy metal transport/detoxification superfamily protein	Monomorphic
119	MassArray_IPLEX	Contig7536	Medtr3g093830	WRKY transcription factor	Lack of fit Chi2
120	MassArray_IPLEX	Contig660	Medtr1g107500	LRR receptor-like kinase family protein	Monomorphic
121	MassArray_IPLEX	Locus_21334	Medtr5g076840	NBS-LRR type disease resistance protein	Lack of fit Chi2
122	MassArray_IPLEX	Locus_13882	Medtr7g013560	NBS-LRR type disease resistance protein	Lack of fit Chi2
123	MassArray_IPLEX	Contig21985	Medtr8g073770	disease resistance-responsive	Lack of fit Chi2
124	MassArray_IPLEX	Locus_26734	Medtr8g073770	disease resistance-responsive	Lack of fit Chi2
125	MassArray_IPLEX	Contig7309	Medtr2g083870	WRKY transcription factor	Lack of fit Chi2
126	MassArray_IPLEX	Contig2400	Medtr8g070770	Defensin MtDef4.2	Monomorphic
127	MassArray_IPLEX	Contig11439	Medtr8g091470	cellulose synthase-interactive protein	High % missing values
128	MassArray_IPLEX	Contig16980	Medtr7g109600	WRKY transcription factor	Monomorphic
129	MassArray_IPLEX	Contig708	Medtr1g087320	late embryogenesis abundant protein (LEA) family protein	High % missing values
130	MassArray_IPLEX	Contig7536	Medtr3g093830	WRKY transcription factor	Monomorphic
131	MassArray_IPLEX	Locus_28913	Medtr7g091660	NBS-LRR type disease resistance protein	High % missing values
132	MassArray_IPLEX	Contig7952	Medtr8g088730	endomembrane protein 70 family protein	Monomorphic
133	MassArray_IPLEX	Contig3763	Medtr1g090630	nuclear transport factor 2 (NTF2) family protein	High % missing values
134	MassArray_IPLEX	Contig23560	Medtr3g095040	WRKY transcription factor	Lack of fit Chi2
135	MassArray_IPLEX	Contig23068	Medtr3g012270	disease resistance protein (CC-NBS-LRR class) family protein	High % missing values
136	KASP assay		Medtr1g089980	hypothetical protein mRNA	Monomorphic
137	KASP assay		Medtr1g095530	tetraspanin family protein mRNA	Monomorphic
138	KASP assay		Medtr1g100180	MATE efflux family protein mRNA	Monomorphic
139	KASP assay		Medtr1g101840	2OG-Fe(II) oxygenase family protein partial mRNA	Monomorphic
140	KASP assay		Medtr1g105040	RAN GTPase activating protein partial mRNA	Monomorphic
141	KASP assay		Medtr3g087760	trafficking protein particle complex subunit-like protein mRNA	Monomorphic
142	KASP assay		Medtr3g090670	myosin heavy chain-like protein mRNA	Monomorphic
143	KASP assay		Medtr3g091190	phosphomevalonate kinase mRNA	Monomorphic
144	KASP assay		Medtr3g091380	pectinesterase/pectinesterase inhibitor mRNA	Monomorphic
145	KASP assay		Medtr3g091460	PPR containing plant-like protein mRNA	Monomorphic
146	KASP assay		Medtr3g091770	transmembrane protein	Monomorphic
147	KASP assay		Medtr3g091780	kinesin light chain-like protein	Monomorphic
148	KASP assay		Medtr3g091840	yippee family zinc-binding protein	Monomorphic
149	KASP assay		Medtr3g092090	OPT family oligopeptide transporter mRNA	Monomorphic
150	KASP assay		Medtr3g092460	cytosolic class II small heat-shock protein mRNA	Monomorphic
151	KASP assay		Medtr3g092990	peroxidase family protein mRNA	Monomorphic
152	KASP assay		Medtr3g094760	CPR5, putative mRNA	Monomorphic
153	KASP assay		Medtr3g095660	TLD-domain nucleolar protein mRNA	Monomorphic
154	KASP assay		Medtr3g096560	NO items found	Monomorphic
155	KASP assay		Medtr3g098730	mediator of RNA polymerase II transcription subunit 30	Monomorphic
156	KASP assay		Medtr3g099460	zinc-binding alcohol dehydrogenase family protein mRNA	Monomorphic
157	KASP assay		Medtr3g101420	gibberellin receptor GID1 mRNA	Monomorphic
158	KASP assay		Medtr3g101630	inner membrane import protein Tic22, putative mRNA	Monomorphic
159	KASP assay		Medtr3g102180	LRR receptor-like kinase family protein partial mRNA	Monomorphic
160	KASP assay		Medtr3g104310	NADH:ubiquinone oxidoreductase protein mRNA	Monomorphic
161	KASP assay		Medtr3g104700	AGC kinase mRNA	Monomorphic
162	KASP assay		Medtr3g104850	carbon-nitrogen family hydrolase mRNA	Monomorphic
163	KASP assay		Medtr3g117800	glycosyl hydrolase family 10 protein	Monomorphic
164	KASP assay		Medtr4g077610	PPP4R2 protein mRNA	Monomorphic
165	KASP assay		Medtr4g077840	NO items found	Monomorphic
166	KASP assay		Medtr4g085890	methylcrotonyl-CoA carboxylase beta chain, putative mRNA	Monomorphic
167	KASP assay		Medtr4g086640	nucleic acid-binding protein mRNA	Monomorphic
168	KASP assay		Medtr4g088010	heterogeneous nuclear ribonucleoprotein mRNA	Monomorphic
169	KASP assay		Medtr4g091530	octicosapeptide/phox/Bem1p (PB1) domain protein mRNA	Monomorphic
170	KASP assay		Medtr4g092800	methionine sulfoxide reductase B 2 mRNA	Monomorphic
171	KASP assay		Medtr4g092850	octicosapeptide/phox/Bem1p (PB1) domain protein mRNA	Monomorphic
172	KASP assay		Medtr4g093600	isochorismatase hydrolase family protein mRNA	Monomorphic
173	KASP assay		Medtr4g128750	CAP, cysteine-rich secretory protein, antigen 5	Monomorphic
174	KASP assay		Medtr4g128840	xylose isomerase	Monomorphic
175	KASP assay		Medtr4g130700	hypothetical protein	Monomorphic
176	KASP assay		Medtr4g131830	cytochrome P450 family 87 protein	Monomorphic
177	KASP assay		Medtr4g132300	endonuclease/exonuclease/phosphatase family protein	Monomorphic
178	KASP assay		Medtr4g133070	hypothetical protein	Monomorphic
179	KASP assay		Medtr5g021170	protein reversion-TO-ethylene SENSITIVITY protein	Monomorphic
180	KASP assay		Medtr5g022700	diaminopimelate decarboxylase	Monomorphic
181	KASP assay		Medtr5g024730	anaphase-promoting complex subunit 11 RING-H2 finger protein	Monomorphic
182	KASP assay		Medtr5g024900	thioredoxin reductase	Monomorphic
183	KASP assay		Medtr5g025470	white-brown-complex ABC transporter family protein	Monomorphic
184	KASP assay		Medtr7g073340	non-green plastid inner envelope membrane protein	Monomorphic
185	KASP assay		Medtr7g073970	4-hydroxybenzoate polyprenyltransferase	Monomorphic
186	KASP assay		Medtr7g075940	ARM repeat protein	Monomorphic
187	KASP assay		Medtr7g078730	brassinosteroid insensitive 1-associated receptor kinase	Monomorphic
188	KASP assay		Medtr7g078800	50S ribosomal protein L5P	Monomorphic
189	KASP assay		Medtr7g079680	CBS domain CBSX5-like protein	Monomorphic
190	KASP assay		Medtr7g079840	zinc finger CCCH domain protein	Monomorphic
191	KASP assay		Medtr7g080040	regulator of ribonuclease activity protein A	Monomorphic
192	KASP assay		Medtr7g080250	thioredoxin	Monomorphic
193	KASP assay		Medtr7g081260	Smr (small MutS-related) domain protein	Monomorphic
194	KASP assay		Medtr7g083230	meiosis chromosome segregation family protein	Monomorphic
195	KASP assay		Medtr7g084010	CAZy family GT29 glycosyltransferase	Monomorphic
196	KASP assay		Medtr7g084590	syntaxin of plants protein	Monomorphic
197	KASP assay		Medtr7g085090	GDA1/CD39 nucleoside phosphatase family protein	Monomorphic
198	KASP assay		Medtr7g086430	M50 family peptidase	Monomorphic
199	KASP assay		Medtr7g086700	DnaJ/Hsp40 cysteine-rich domain protein, putative	Monomorphic
200	KASP assay		Medtr7g099950	hypothetical protein partial mRNA	Monomorphic
201	KASP assay		Medtr7g098250	myb-like transcription factor family protein mRNA	Monomorphic
202	KASP assay		Medtr7g100730	interactor of constitutive active ROPs-like protein mRNA	Monomorphic
203	KASP assay		Medtr7g101070	DnaJ heat shock amino-terminal domain protein partial mRNA	Monomorphic
204	KASP assay		Medtr7g101170	vacuolar (H+)-ATPase G subunit mRNA	Monomorphic
205	KASP assay		Medtr7g102310	rhodanese/cell cycle control phosphatase superfamily protein partial mRNA	Monomorphic
206	KASP assay		Medtr7g104020	transcriptional activator mRNA	Monomorphic
207	KASP assay		Medtr7g104220	GDSL-like lipase/acylhydrolase mRNA	Monomorphic
208	KASP assay		Medtr7g104600	iron-sulfur cluster assembly protein IscA partial mRNA	Monomorphic
209	KASP assay		Medtr7g104720	glutaredoxin (GRX) family protein mRNA	Monomorphic
210	KASP assay		Medtr7g104870	nucleic acid-binding, OB-fold-like protein partial mRNA	Monomorphic
211	KASP assay		Medtr7g105070	desacetoxyvindoline 4-hydroxylase, putative mRNA	Monomorphic
212	KASP assay		Medtr7g108490	GDP-4-keto-6-deoxymannose-3,5-epimerase-4-reductase	Monomorphic
213	KASP assay		Medtr7g111090	bonsai protein mRNA	Monomorphic
214	KASP assay		Medtr7g112740	DNA-binding protein, putative mRNA	Monomorphic
215	KASP assay		Medtr7g113850	methyltransferase family protein mRNA	Monomorphic
216	KASP assay		Medtr7g114590	rubredoxin-like protein partial mRNA	Monomorphic
217	KASP assay		Medtr7g114940	peptide-N(4)-(N-acetyl-beta-glucosaminyl)asparagine amidase partial mRNA	Monomorphic
218	KASP assay		Medtr7g115070	calcium-binding EF hand protein, putative mRNA	Monomorphic
219	KASP assay		Medtr7g116600	plant U-box protein mRNA	Monomorphic
