# Supplementary material for: QTL dissection and mining of candidate genes for Ascochyta fabae and Orobanche crenata resistance in faba bean (Vicia faba L.)
Source: BMC Plant Biol. 2021 Nov 22;21:551. doi: 10.1186/s12870-021-03335-5 (PMC8607628; doi:10.1186/s12870-021-03335-5)
Supplement: Supplementary file 2 — Additional file 2. List of candidate genes assayed to saturate QTLs regions in the Vf6 x 136 RIL population detailing the genotyping method used, ID in the faba bean transcriptome (Ocaña et al. 2015), homologous gene in Medicago truncatula, protein function, chromosome location, genotyping results in cross 29H x 136 and common markers between the two RILs populations. [file 12870_2021_3335_MOESM2_ESM.xlsx]

## Sheet: Hoja1
Additional file 2. List of candidate genes assayed to saturate QTLs regions in the Vf6 x 136 RIL population detailing the genotyping method used, ID in the faba bean transcriptome (Ocaña et al. 2015), homologous gene in Medicago truncatula, protein function, chromosome location, genotyping results in cross 29H x 136 and common markers between the two RILs populations.
Marker number	Genotyping method	ID in Vicia faba transcriptome	Homologous gene in Medicago truncatula	Protein Function	Chromosome location in Vf6 x Vf136	Genotyping results in 29H x Vf136
1	MassArray_IPLEX	Contig7309	Medtr2g083870	WRKY family transcription factor	I	Lack of fit Chi2
2	MassArray_IPLEX	Locus_47072	Medtr5g067680	WRKY family transcription factor	I	I
3	MassArray_IPLEX	Contig18292	Medtr5g067700	WRKY family transcription factor	I	Lack of fit Chi2
4	MassArray_IPLEX	Locus_35898	Medtr5g074400	WRKY family transcription factor	I	Lack of fit Chi2
5	MassArray_IPLEX	Contig21985	Medtr8g073770	disease resistance-responsive	I	Lack of fit Chi2
6	MassArray_IPLEX	Contig1712	Medtr3g009470	WRKY family transcription factor	II	II
7	MassArray_IPLEX	Contig17890	Medtr3g070230	nematode resistance HSPRO2-like protein	II	Lack of fit Chi2
8	MassArray_IPLEX	Contig12775	Medtr3g087230	TLD-domain nucleolar protein	II	II
9	KASP assay		Medtr3g086980	Medicago truncatula RAB GTPase-like protein A1D mRNA	II	II
10	KASP assay		Medtr3g091190	Medicago truncatula phosphomevalonate kinase mRNA	II	Monomorphic
11	KASP assay		Medtr3g088610	Medicago truncatula delta-aminolevulinic acid dehydratase mRNA	II	II
12	KASP assay		Medtr3g095660	Medicago truncatula TLD-domain nucleolar protein mRNA	II	Monomorphic
13	KASP assay		Medtr3g096560	NO items found	II	Monomorphic
14	KASP assay		Medtr3g098530	Medicago truncatula polyphosphoinositide-binding protein mRNA	II	II
15	KASP assay		Medtr3g101420	Medicago truncatula gibberellin receptor GID1 mRNA	II	Monomorphic
16	KASP assay		Medtr3g100050	Medicago truncatula GATA transcription factor mRNA	II	II
17	KASP assay		Medtr3g100220	Medicago truncatula argininosuccinate lyase mRNA	II	II
18	KASP assay		Medtr3g101740	Medicago truncatula thioredoxin mRNA	II	II
19	KASP assay		Medtr3g102180	Medicago truncatula LRR receptor-like kinase family protein	II	Monomorphic
20	MassArray_IPLEX	Locus_29914	Medtr4g013260	WRKY family transcription factor	II	II
21	MassArray_IPLEX	Contig1005	Medtr1g086180	MYB family transcription factor	III	III
22	MassArray_IPLEX	Contig7203	Medtr1g086840	D27 family protein	III	III
23	MassArray_IPLEX	Locus_9490	Medtr1g086790	WRKY family transcription factor	III	III
24	MassArray_IPLEX	Contig4099	Medtr1g088540	plant invertase/pectin methylesterase inhibitor	III	III
25	MassArray_IPLEX	Contig23558	Medtr1g088880	zinc finger C-x8-C-x5-C-x3-H type family protein	III	III
26	MassArray_IPLEX	Contig16716	Medtr1g089290	transducin/WD-like repeat-protein	III	III
27	KASP assay		Medtr1g089980	Medicago truncatula hypothetical protein mRNA	III	Monomorphic
28	MassArray_IPLEX	Contig5256	Medtr1g090690	NB-ARC domain disease resistance protein	III	III
29	MassArray_IPLEX	Locus_47683	Medtr1g090310	transducin/WD-like repeat-protein	III	III
30	KASP assay		Medtr1g094870	Medicago truncatula ribophorin I family protein mRNA	III	III
31	KASP assay		Medtr1g095140	Patatin-T5	III	III
32	KASP assay		Medtr1g099390	Medicago truncatula WD repeat protein, putative mRNA	III	III
33	KASP assay		Medtr1g101840	Medicago truncatula 2OG-Fe(II) oxygenase family protein	III	Monomorphic
34	KASP assay		Medtr1g101520	Medicago truncatula RNA-binding (RRM/RBD/RNP motif) family	III	III
35	MassArray_IPLEX	Locus_6721	Medtr7g073380	WRKY family transcription factor	V	V
36	MassArray_IPLEX	Contig10978	Medtr7g084690	Avr9/Cf-9 rapidly elicited protein	V	V
37	KASP assay		Medtr7g104430	Medicago truncatula integral membrane Yip1-family protein mRNA	V	V
38	KASP assay		Medtr7g109340	Medicago truncatula DnaJ heat shock family protein mRNA	V	V
39	MassArray_IPLEX	Locus_1340	Medtr7g109610	WRKY family transcription factor	V	V
40	MassArray_IPLEX	Contig10247	Medtr7g109800	WRKY family transcription factor	V	V
41	KASP assay		Medtr7g109820	hypothetical protein	V	V
42	KASP assay		Medtr7g111090	Medicago truncatula bonsai protein mRNA	V	Monomorphic
43	MassArray_IPLEX	Contig21175	Medtr8g099115	disease resistance response protein	VI	VI
44	MassArray_IPLEX	Contig10760	Medtr8g089805	GDSL-likelipase/acylhydrolase	VI	VI
45	MassArray_IPLEX	Contig7457	Medtr8g089650	transducin/WD40repeatprotein	VI	VI
46	MassArray_IPLEX	Contig5981	Medtr8g089000	leucine-richreceptor-likekinasefamily	VI	VI
47	MassArray_IPLEX	Contig3516	Medtr8g088650	bZIPtranscriptionfactor	VI	VI
48	MassArray_IPLEX	Contig9460	Medtr8g087000	WRKY family transcription factor	VI	VI
49	KASP assay		Medtr4g085900	Medicago truncatula class I glutamine amidotransferase superfamily	VI	VI
50	KASP assay		Medtr4g087590	Medicago truncatula HAD-family hydrolase IIA mRNA	VI	VI
51	KASP assay		Medtr4g092750	Medicago truncatula aldo/keto reductase family oxidoreductase	VI	VI
52	KASP assay		Medtr4g093990	Ycf20-like protein	VI	VI
53	KASP assay		Medtr4g093600	Medicago truncatula isochorismatase hydrolase family protein	VI	Monomorphic
54	MassArray_IPLEX	Contig5944	AT_1g68100	disease resistance response protein	VI	VI
55	KASP assay		Medtr4g077610	Medicago truncatula PPP4R2 protein mRNA	VI	Monomorphic
56	KASP assay		Medtr4g081050	Medicago truncatula AP-5 complex subunit zeta-like protein mRNA	VI	Not genotyped
