# Supplementary material for: QTL dissection and mining of candidate genes for Ascochyta fabae and Orobanche crenata resistance in faba bean (Vicia faba L.)
Source: BMC Plant Biol. 2021 Nov 22;21:551. doi: 10.1186/s12870-021-03335-5 (PMC8607628; doi:10.1186/s12870-021-03335-5)
Supplement: Supplementary file 3 — Additional file 3. Corresponding Medicago truncatula EPPO code (Medtr) of the 34 markers used in the former Vf6 x Vf136 map (Díaz-Ruiz et al. 2010). [file 12870_2021_3335_MOESM3_ESM.xlsx]

## Sheet: Hoja1
Additional file 3. Corresponding Medicago truncatula EPPO code (Medtr) of the 34 markers used in the former Vf6 x Vf136 map (Díaz-Ruiz et al. 2010).
ID markers in Díaz-Ruíz et al. 2010	Assignment chromosome	ID_markers in this study
Pis_GEN_7_1_2	I	Medtr2g081090
mtmt_GEN_00036_02_1	I	Medtr6g065560
Mt1951	I	Medtr4g113090
AIGPb	I	Medtr3g115220
Pis_GEN_5_4_5_1	I	Medtr4g131180
Pis_GEN_57_1_2_1	II	Medtr3g028170
AnMtS13	II	Medtr3g070460
mtmt_GEN_00103_01_1	II	Medtr3g070970
6DCS	II	Medtr3g083130
Pis_GEN_20_1_1	II	Medtr3g089065
Pis_GEN_58_3_4_1	II	Medtr3g094250
AATC	II	Medtr3g110065
Pis_GEN_23_5_6_1	II	Medtr3g105240
Pis_GEN_4_3_1	II	Medtr3g116500
TTB2	II	Medtr4g019110
Pis_GEN_25_2_3_1	III	Medtr1g071610
LG31	III	Medtr1g087760
LG41	III	Medtr1g087900
LG54	III	Medtr1g099190
mtmt_GEN_00012_03_1	III	Medtr1g100240
Mt892_01	III	Medtr4g058990
SAT	III	Medtr1g102550
Lup66	III	Medtr1g106005
PTSS4	III	Medtr1g069105
mtmt_GEN_00016_01_1	V	Medtr7g085240
Pis_GEN_28_1_1	V	Medtr7g080250
Pis_GEN_9_3_1	V	Medtr7g066120
Mt866_02	V	Medtr3g094740
Mt1130	VI	Medtr8g095030
Mt1109	VI	Medtr4g091610
mtmt_GEN_00024_04_1	VI	Medtr4g092820
Mt0757_03	VI	Medtr4g076600
LG68	VI	Medtr4g072040
Lup299	VI	Medtr4g061140
